# Supplementary material for: Grasping Performance Analysis and Comparison of Multi-Chamber Ring-Shaped Soft Grippers
Source: Biomimetics (Basel). 2023 Jul 31;8(4):337. doi: 10.3390/biomimetics8040337 (PMC10452415; doi:10.3390/biomimetics8040337)
Supplement: Supplementary file 1 [file biomimetics-08-00337-s001.zip]

Archive with 1 entries (1 files):
- biomimetics-2423773-supplementary.mp4
